# Supplementary material for: Large Multicountry Outbreak of Invasive Listeriosis by a Listeria monocytogenes ST394 Clone Linked to Smoked Rainbow Trout, 2020 to 2021
Source: Microbiol Spectr. 2023 Apr 10;11(3):e03520-22. doi: 10.1128/spectrum.03520-22 (PMC10269727; doi:10.1128/spectrum.03520-22)
Supplement: Supplemental file 1 — Table S1. Download spectrum.03520-22-s0001.xlsx, XLSX file, 0.02 MB [file spectrum.03520-22-s0001.xlsx]

## Sheet: Tabelle1
strain ID	source type	serogroup	MLST ST	clonal complex	cgMLST CT	cluster	collection date2	country of isolation	primary accession	secondary accession	study accession
20-05067	clinical/host-associated	IIa	394	CC415	13516	Ny9	2020-09-01	Germany	ERS10762565	SAMEA13158974	PRJEB50823
20-05272	clinical/host-associated	IIa	394	CC415	13516	Ny9	2020-10-01	Germany	ERS10762566	SAMEA13158975	PRJEB50823
20-05344	clinical/host-associated	IIa	394	CC415	14488	Ny9	2020-10-01	Germany	ERS10762567	SAMEA13158976	PRJEB50823
20-05375	clinical/host-associated	IIa	394	CC415	13516	Ny9	2020-10-01	Germany	ERS10762568	SAMEA13158977	PRJEB50823
20-05377	clinical/host-associated	IIa	394	CC415	13516	Ny9	2020-10-01	Germany	ERS10762569	SAMEA13158978	PRJEB50823
20-05414	clinical/host-associated	IIa	394	CC415	14488	Ny9	2020-10-01	Germany	ERS10762570	SAMEA13158979	PRJEB50823
20-05476	clinical/host-associated	IIa	394	CC415	13516	Ny9	2020-10-01	Germany	ERS10762571	SAMEA13158980	PRJEB50823
20-05560	clinical/host-associated	IIa	394	CC415	13516	Ny9	2020-10-01	Germany	ERS10762572	SAMEA13158981	PRJEB50823
20-05561	clinical/host-associated	IIa	394	CC415	13516	Ny9	2020-10-01	Germany	ERS10762573	SAMEA13158982	PRJEB50823
20-05564	clinical/host-associated	IIa	394	CC415	13516	Ny9	2020-10-01	Germany	ERS10762574	SAMEA13158983	PRJEB50823
20-05565	clinical/host-associated	IIa	394	CC415	13516	Ny9	2020-10-01	Germany	ERS10762575	SAMEA13158984	PRJEB50823
20-05568	clinical/host-associated	IIa	394	CC415	14488	Ny9	2020-10-01	Germany	ERS10762576	SAMEA13158985	PRJEB50823
20-05600	clinical/host-associated	IIa	394	CC415	13516	Ny9	2020-10-01	Germany	ERS10762577	SAMEA13158986	PRJEB50823
NGS-Lmo546A-2	environmental/food/other	IIa	394	CC415	14488	Ny9	2020-10-01	Germany	ERS10768786	SAMEA13165206	PRJEB50823
20-05651	clinical/host-associated	IIa	394	CC415	13516	Ny9	2020-10-01	Germany	ERS5297246	SAMEA7540792	PRJEB29295
20-05685	clinical/host-associated	IIa	394	CC415	13516	Ny9	2020-10-01	Germany	ERS10762578	SAMEA13158987	PRJEB50823
20-05686	clinical/host-associated	IIa	394	CC415	13516	Ny9	2020-10-01	Germany	ERS10762579	SAMEA13158988	PRJEB50823
20-05688	clinical/host-associated	IIa	394	CC415	14488	Ny9	2020-10-01	Germany	ERS10762580	SAMEA13158989	PRJEB50823
20-05711	clinical/host-associated	IIa	394	CC415	13516	Ny9	2020-10-01	Germany	ERS10762581	SAMEA13158990	PRJEB50823
20-05712	clinical/host-associated	IIa	394	CC415	13516	Ny9	2020-10-01	Germany	ERS10762582	SAMEA13158991	PRJEB50823
20-05761	clinical/host-associated	IIa	394	CC415	13516	Ny9	2020-10-01	Germany	ERS10762583	SAMEA13158992	PRJEB50823
20-05762	clinical/host-associated	IIa	394	CC415	13516	Ny9	2020-10-01	Germany	ERS10762584	SAMEA13158993	PRJEB50823
20-05764	clinical/host-associated	IIa	394	CC415	13516	Ny9	2020-10-01	Germany	ERS10762585	SAMEA13158994	PRJEB50823
20-05780	clinical/host-associated	IIa	394	CC415	13516	Ny9	2020-10-01	Germany	ERS10762586	SAMEA13158995	PRJEB50823
20-05831	clinical/host-associated	IIa	394	CC415	13516	Ny9	2020-10-01	Germany	ERS10762587	SAMEA13158996	PRJEB50823
20-05832	clinical/host-associated	IIa	394	CC415	13516	Ny9	2020-10-01	Germany	ERS10762588	SAMEA13158997	PRJEB50823
20-05883	clinical/host-associated	IIa	394	CC415	13516	Ny9	2020-10-01	Germany	ERS10762589	SAMEA13158998	PRJEB50823
20-05885	clinical/host-associated	IIa	394	CC415	13516	Ny9	2020-10-01	Germany	ERS10762590	SAMEA13158999	PRJEB50823
N20-2301	clinical/host-associated	IIa	394	CC415	13516	Ny9	2020-10-01	Switzerland	ERS10768785	SAMEA13165205	PRJEB50823
2001W59491	clinical/host-associated	IIa	394	CC415	13516	Ny9	2020-11-01	Denmark	SRS12090497	SAMN26209582	PRJNA809886
2011M46620	clinical/host-associated	IIa	394	CC415	14488	Ny9	2020-11-01	Denmark	SRS12090496	SAMN26209583	PRJNA809886
20-05915	clinical/host-associated	IIa	394	CC415	13516	Ny9	2020-11-01	Germany	ERS10762591	SAMEA13159000	PRJEB50823
20-05943	clinical/host-associated	IIa	394	CC415	13516	Ny9	2020-11-01	Germany	ERS10762592	SAMEA13159001	PRJEB50823
20-05970	clinical/host-associated	IIa	394	CC415	13516	Ny9	2020-11-01	Germany	ERS10762593	SAMEA13159002	PRJEB50823
20-06022	clinical/host-associated	IIa	394	CC415	13516	Ny9	2020-11-01	Germany	ERS10762594	SAMEA13159003	PRJEB50823
20-06023	clinical/host-associated	IIa	394	CC415	14488	Ny9	2020-11-01	Germany	ERS10762595	SAMEA13159004	PRJEB50823
20-06024	clinical/host-associated	IIa	394	CC415	13516	Ny9	2020-11-01	Germany	ERS10762596	SAMEA13159005	PRJEB50823
MRL-20-01367	clinical/host-associated	IIa	394	CC415	13516	Ny9	2020-11-01	Austria	ERS10768783	SAMEA13165203	PRJEB50823
20-06058	clinical/host-associated	IIa	394	CC415	13516	Ny9	2020-11-01	Germany	ERS10762597	SAMEA13159006	PRJEB50823
20-06059	clinical/host-associated	IIa	394	CC415	13516	Ny9	2020-11-01	Germany	ERS10762598	SAMEA13159007	PRJEB50823
20-06060	clinical/host-associated	IIa	394	CC415	14488	Ny9	2020-11-01	Germany	ERS10762599	SAMEA13159008	PRJEB50823
20-06061	clinical/host-associated	IIa	394	CC415	13516	Ny9	2020-11-01	Germany	ERS10762600	SAMEA13159009	PRJEB50823
20-06062	clinical/host-associated	IIa	394	CC415	13516	Ny9	2020-11-01	Germany	ERS10762601	SAMEA13159010	PRJEB50823
20-06089	clinical/host-associated	IIa	394	CC415	13516	Ny9	2020-11-01	Germany	ERS10762602	SAMEA13159011	PRJEB50823
20-LI01701-0	environmental/food/other	IIa	394	CC415	13516	Ny9	2020-11-01	Germany	ERS10768782	SAMEA13165202	PRJEB50823
20-06142	clinical/host-associated	IIa	394	CC415	13516	Ny9	2020-11-01	Germany	ERS10762603	SAMEA13159012	PRJEB50823
20-06143	clinical/host-associated	IIa	394	CC415	13516	Ny9	2020-11-01	Germany	ERS10762604	SAMEA13159013	PRJEB50823
20-06165	clinical/host-associated	IIa	394	CC415	13516	Ny9	2020-11-01	Germany	ERS10762605	SAMEA13159014	PRJEB50823
MRL-20-01394	clinical/host-associated	IIa	394	CC415	13516	Ny9	2020-11-01	Austria	ERS10768784	SAMEA13165204	PRJEB50823
20-06176	clinical/host-associated	IIa	394	CC415	13516	Ny9	2020-11-01	Germany	ERS10762606	SAMEA13159015	PRJEB50823
20-06216	clinical/host-associated	IIa	394	CC415	13516	Ny9	2020-11-01	Germany	ERS10768775	SAMEA13165195	PRJEB50823
20-06217	clinical/host-associated	IIa	394	CC415	14488	Ny9	2020-11-01	Germany	ERS10768776	SAMEA13165196	PRJEB50823
20-06259	clinical/host-associated	IIa	394	CC415	13516	Ny9	2020-11-01	Germany	ERS10768777	SAMEA13165197	PRJEB50823
20-06318	clinical/host-associated	IIa	394	CC415	13516	Ny9	2020-11-01	Germany	ERS10768778	SAMEA13165198	PRJEB50823
20-06340	clinical/host-associated	IIa	394	CC415	13516	Ny9	2020-11-01	Germany	ERS10768779	SAMEA13165199	PRJEB50823
20-06356	clinical/host-associated	IIa	394	CC415	13516	Ny9	2020-11-01	Germany	ERS10768780	SAMEA13165200	PRJEB50823
20-06358	clinical/host-associated	IIa	394	CC415	13516	Ny9	2020-11-01	Germany	ERS10768781	SAMEA13165201	PRJEB50823
20-06448	clinical/host-associated	IIa	394	CC415	13516	Ny9	2020-12-01	Germany	ERS10762607	SAMEA13159016	PRJEB50823
20-06542	clinical/host-associated	IIa	394	CC415	13516	Ny9	2020-12-01	Germany	ERS10762608	SAMEA13159017	PRJEB50823
20-06598	clinical/host-associated	IIa	394	CC415	13516	Ny9	2020-12-01	Germany	ERS10762609	SAMEA13159018	PRJEB50823
20-06703	clinical/host-associated	IIa	394	CC415	13516	Ny9	2020-12-01	Germany	ERS10762610	SAMEA13159019	PRJEB50823
21-00240-1	clinical/host-associated	IIa	394	CC415	13516	Ny9	2021-01-01	Germany	ERS10762611	SAMEA13159020	PRJEB50823
21-00240-2	clinical/host-associated	IIa	394	CC415	13516	Ny9	2021-01-01	Germany	ERS10762612	SAMEA13159021	PRJEB50823
21-00241	clinical/host-associated	IIa	394	CC415	14488	Ny9	2021-01-01	Germany	ERS10762613	SAMEA13159022	PRJEB50823
21-00242	clinical/host-associated	IIa	394	CC415	14488	Ny9	2021-01-01	Germany	ERS10762614	SAMEA13159023	PRJEB50823
21-01712	clinical/host-associated	IIa	394	CC415	13516	Ny9	2021-04-01	Germany	ERS10762615	SAMEA13159024	PRJEB50823
21-01774	clinical/host-associated	IIa	394	CC415	13516	Ny9	2021-04-01	Germany	ERS10762616	SAMEA13159025	PRJEB50823
21-01775	clinical/host-associated	IIa	394	CC415	13516	Ny9	2021-04-01	Germany	ERS10762617	SAMEA13159026	PRJEB50823
21-02562	clinical/host-associated	IIa	394	CC415	13516	Ny9	2021-06-01	Germany	ERS10762618	SAMEA13159027	PRJEB50823
22-00528	clinical/host-associated	IIa	394	CC415	14488	Ny9	2022-01-31	Germany	ERS11875244	SAMEA14272499	PRJEB50823
1246168.biosample	clinical/host-associated	IIa	394	CC415	15662	PDS000025362.13_SNP_cluster	2021-06-01	United Kingdom	SRR15053876	SAMN20084019	PRJNA248549
14474.biosample	clinical/host-associated	IIa	394	CC415	3056	PDS000025362.13_SNP_cluster	2014-02-01	United Kingdom	SRR4052147	SAMN05615222	PRJNA248549
150851.biosample	clinical/host-associated	IIa	394	CC415	3056	PDS000025362.13_SNP_cluster	2014-02-01	United Kingdom	SRR5909006	SAMN07460651	PRJNA248549
304651.biosample	clinical/host-associated	IIa	394	CC415	3056	PDS000025362.13_SNP_cluster	2016-09-01	United Kingdom	SRR5909005	SAMN07460650	PRJNA248549
360969.biosample	unknown	IIa	394	CC415	15661	PDS000025362.13_SNP_cluster	2013-09-01	United Kingdom	SRR7850280	SAMN10075780	PRJNA248549
387065.biosample	clinical/host-associated	IIa	394	CC415	3056	PDS000025362.13_SNP_cluster	2017-07-01	United Kingdom	SRR5909019	SAMN07460704	PRJNA248549
388746.biosample	clinical/host-associated	IIa	394	CC415	3056	PDS000025362.13_SNP_cluster	2015-07-01	United Kingdom	SRR12769539	SAMN16363599	PRJNA248549
406704.biosample	unknown	IIa	394	CC415	15661	PDS000025362.13_SNP_cluster	2013-09-01	United Kingdom	SRR7842367	SAMN10068797	PRJNA248549
5337.biosample	clinical/host-associated	IIa	394	CC415	3056	PDS000025362.13_SNP_cluster	2013-12-01	United Kingdom	SRR5909018	SAMN07460676	PRJNA248549
7356.biosample	clinical/host-associated	IIa	394	CC415	3056	PDS000025362.13_SNP_cluster	2013-12-01	United Kingdom	SRR6807446	SAMN08636625	PRJNA248549
7362.biosample	clinical/host-associated	IIa	394	CC415	3626	PDS000025362.13_SNP_cluster	2012-02-01	United Kingdom	SRR6798611	SAMN08630112	PRJNA248549
7366.biosample	clinical/host-associated	IIa	394	CC415	3056	PDS000025362.13_SNP_cluster	2013-09-01	United Kingdom	SRR6798613	SAMN08630103	PRJNA248549
7367.biosample	clinical/host-associated	IIa	394	CC415	3056	PDS000025362.13_SNP_cluster	2013-11-01	United Kingdom	SRR6798533	SAMN08630031	PRJNA248549
7368.biosample	clinical/host-associated	IIa	394	CC415	3056	PDS000025362.13_SNP_cluster	2013-12-01	United Kingdom	SRR4052156	SAMN05615227	PRJNA248549
7369.biosample	clinical/host-associated	IIa	394	CC415	3056	PDS000025362.13_SNP_cluster	2013-12-01	United Kingdom	SRR6798620	SAMN08630125	PRJNA248549
7371.biosample	clinical/host-associated	IIa	394	CC415	3056	PDS000025362.13_SNP_cluster	2014-02-01	United Kingdom	SRR4052223	SAMN05615289	PRJNA248549
853256.biosample	clinical/host-associated	IIa	394	CC415	3056	PDS000025362.13_SNP_cluster	2019-11-01	United Kingdom	SRR15340785	SAMN20556391	PRJNA248549
CFSAN093723	environmental/food/other	IIa	394	CC415	6273	PDS000025362.13_SNP_cluster	2019-04-01	USA	SRR9052475	SAMN11640618	PRJNA215355
CFSAN093724	environmental/food/other	IIa	394	CC415	6273	PDS000025362.13_SNP_cluster	2019-04-01	USA	SRR9051960	SAMN11640146	PRJNA215355
ES-OVI-FE-10	environmental/food/other	IIa	394	CC415	15543	PDS000025362.13_SNP_cluster	2020-07-01	France	ERR4284172	SAMEA7006324	PRJEB38828
FR-NAT-SO-483	environmental/food/other	IIa	394	CC415	15658	PDS000025362.13_SNP_cluster	2020-07-01	France	ERR4284524	SAMEA7006676	PRJEB38828
LV1343	clinical/host-associated	IIa	2164	CC415	15660	PDS000025362.13_SNP_cluster	2020-11-01	unknown	ERR4648140	SAMEA7279162	PRJEB40064
RL15000651	environmental/food/other	IIa	394	CC415	13516	PDS000025362.13_SNP_cluster	2014	unknown	SRR7441249	SAMN09500531	PRJNA475189
RL15001371	clinical/host-associated	IIa	394	CC415	3056	PDS000025362.13_SNP_cluster	2014	unknown	SRR7429747	SAMN09487853	PRJNA475189
RL15001394	environmental/food/other	IIa	394	CC415	13516	PDS000025362.13_SNP_cluster	2012	unknown	SRR7440777	SAMN09500680	PRJNA475189
SE-PE-ME-D-49	environmental/food/other	IIa	394	CC415	15659	PDS000025362.13_SNP_cluster	2020-07-01	France	ERR4285019	SAMEA7007172	PRJEB38828
